# Supplementary material for: Downregulation of the INDEHISCENT Gene by RNAi Resulted in Desired Pod Shatter Reduction of Lepidium campestre in Subsequent Generations
Source: Int J Mol Sci. 2023 Nov 3;24(21):15943. doi: 10.3390/ijms242115943 (PMC10650181; doi:10.3390/ijms242115943)
Supplement: Supplementary file 1 [file ijms-24-15943-s001.zip]

Archive with 1 entries (1 files):
- ijms-2674368-supplementary.pdf
